# Supplementary material for: Biogeography shaped the metabolome of the genus Espeletia: a phytochemical perspective on an Andean adaptive radiation
Source: Sci Rep. 2017 Aug 18;7:8835. doi: 10.1038/s41598-017-09431-7 (PMC5562832; doi:10.1038/s41598-017-09431-7)
Supplement: Supplementary file 2 — Table S1. [file 41598_2017_9431_MOESM2_ESM.xlsx]

## Sheet: Hoja1
Supporting Information
Table S1. Identified substances in species of the genus Espeletia analyzed by UHPLC-UV-HRMS.
#	Rt (min)	Substance	Identification Levelc	Exact mass	Negative ionization	Negative MS2	Positive ionization	Positive MS2	Delta ppm	UV max (nm)	Speciesd	Database accesion	Reference used for identification
					TIC ions (m/z)		TIC ions (m/z)
1a	0.52	quinic acid*	1	192.063	[M - H]- 191.05501	-	-	-	2.29091	-	1-120	CHEBI:17521	-
2	0.62	protocatechuic acid*	1	154.027	[M - H]- 153.01812	-	-	-	3.57081	260, 294	1-120	CHEBI:36062	-
3	1.21	3-O-(E)-caffeoylquinic acid*	1	354.095	[M - H]- 353.08716bp [(M - H) - CAF]- 191.05501	353.08716, 191.05502bp	[M + H]+ 355.10236bp [(M + H) - QA]+ 163.03896	355.10236, 163.03897bp	0.056482	300sh, 324	1-4, 5-56, 58-65, 67-115, 117-120	CHEBI:16112	-
4a	6.25	p-coumaric acid*	1	164.047	[M - H]- 163.03894	-	[M + H]+ 165.05466	-	2.80407	303	1, 2, 6-8, 11-13, 15, 16, 18, 20-23, 25, 29-36, 43, 49, 58-60, 64, 67, 68, 71-73, 75-80, 85-89, 92, 95-97, 100-106, 108, 110-112, 114, 115, 120	CHEBI:36090	-
5	6.32	di-caffeoylquinic acid isomer	2	516.127	[M - H]- 515.11926	515.11926, 353.08780, 191.05530bp, 179.03407	[M + H]+ 517.13452bp [(M + H) - H2O]+ 499.12350 [(M + H) - QA]+ 163.03888	499.12345, 163.03888bp	0.813754	300sh, 322	1-120	CSID 4976555	Clifford et al., 2005
6a	6.94	quercetin-3,4'-di-O-glucoside	2	626.148	[M - H]- 625.14148bp [(M - H) - glucose]- 463.08838	625.14148, 463.08838, 301.03510bp	[M + H]+ 627.15521bp, [(M + H) - glucose]+ 465.10251, [(M + H) - glucose - glucose]+ 303.04916	465.10201, 303.04919bp	1.78871	264, 340	1-6, 9, 11-20, 22,23, 26, 27, 29-55, 57-65, 67-88, 90-93, 95-120	CSID 9390830	Jaramillo et al., 2011
7a	7.5	quercetin 3-O-(6-malonyl-glucoside) 7-O-glucoside	2	712.149	[M - H]- 711.14093bp, [(M - H) - manoylglucoside]- 463.08780	463.08780, 301.03522bp	[M + H]+ 713.15527bp [(M + H) - manoylglucoside]+ 465.10236, [(M + H) - manoylglucoside - glucose]+ 303.04950	465.10214, 303.04947bp	0.252756	250, 296, 331	1-5, 11,12, 15, 16, 20, 26, 27, 31, 32, 39-43, 46, 49, 50, 52, 57, 58, 60, 62, 64, 67, 71, 73, 76, 79, 80, 85-88, 95-97, 99-101, 104-106, 108-111, 113-115, 120	-	Llorach et al., 2008
8a	7.8	rutin*	1	610.153	[M - H]- 609.14520	609.14520bp, 301.03394, 300.02722	[M + H]+ 611.16083bp, [(M + H) - rhamnose]+ 465.10278, [(M + H) - rhamnose - glucose]+ 303.04941	465.10236, 303.04935bp	0.393344	256, 300sh, 347	11, 26, 27, 29, 32, 36, 42, 43, 46-48, 49, 54, 62, 67, 81, 82, 86, 91, 100, 109	CHEBI:28527	-
9	7.9	di-caffeoylaltraric acid isomer	2	534.101	[M - H]- 533.09363	533.09363, 371.06198, 209.02956bp	-	-	1.14211	300sh, 330	1-120	-	Takenaka et al., 2003
10	8.05	quercetin-3-O-galactoside*	1	464.095	[M - H]- 463.08821	463.08804, 301.03341, 300.02740bp	[M + H]+ 465.10265bp [(M + H) - glucose]+ 303.04936	303.04927bp	1.44367	256, 300sh, 348	1-5, 9-13, 15-20, 25-27, 29-65, 67-117, 119, 120	CHEBI:67486	-
11a	8.4	quercetin-3-O-arabinoside	2	434.085	[M - H]- 433.07758	433.07758, 301.03360, 300.02753bp	[M + H]+ 435.09219bp, [(M + H) - arabinose]+ 303.04962	303.04971bp	1.40526	253, 336	3, 11, 12, 18, 19, 58, 59, 77, 78, 95, 99-102, 111, 112, 120	-	Rainha et al., 2013
12a	8.45	methyl 3-O-caffeoyl-4-O-feruloylquinate	2	544.158	[M - H]- 543.15009	-	[M + H]+ 545.16455bp, [(M + H) - H2O]+ 527.15363, [(M + H) - C7H8O2]+ 421.11221, [(M + H) - H2O -FER]+ 351.10672, [(M + H) - FER - 2(H2O)]+ 333.08551 [(M + H) - C17H19O9]+ 177.05429, [(M + H) - C18H21O9]+ 163.03853	-	0.0918851	300, 326	1-5, 13-16, 27-30, 32, 33-35, 37-42, 44, 45, 49-53, 55-57, 60-67, 70-73, 75, 76, 79-87, 91, 93, 94, 96, 97, 103-109, 113-115, 117-119	-	Jaiswal and Kuhnert, 2011
13	8.6	3,4-di-O-(E)-caffeoylquinic acid*	1	516.127	[M - H]- 515.11841	515.11847bp, 353.08749, 191.05515, 179.03391, 173.04454	[M + H]+ 517.13416bp [(M + H) - H2O]+ 499.12332 [(M + H) - QA]+ 163.03883	499.12296, 163.03856bp	0.833129	300, 325	1-120	CSID 4445093	-
14a	8.67	isorhamnetin 3-glucoside	2	478.111	[M - H]- 477.10315	477.10370, 315.05112bp	[M + H]+ 479.11758bp [(M + H) - glucose]+ 317.06424	479.11765, 317.06485bp	0.0836626	253, 300sh, 336	1-55, 57-120	CSID 4477169	Mijowska et al., 2016
15	8.75	3,5-di-O-(E)-caffeoylquinic acid*	1	516.127	[M - H]- 515.11861	515.11884, 353.08752, 191.05510bp, 179.03398, 173.04458	[M + H]+ 517.13398bp [(M + H) - H2O]+ 499.12336 [(M + H) - QA]+ 163.03870	499.12318, 163.03864bp	0.445627	298, 327	1-120	-	-
16a	8.85	quercitrin*	1	448.101	[M - H]- 447.09256	447.09285, 301.03387, 300.02730bp	[M + H]+ 449.10790bp, [(M + H) - rhamnose]+ 303.05006	303.04961bp	0.133899	256, 345	1-5, 9-20, 23, 25-37, 39-43, 46, 47, 49-61, 63, 64, 67-69, 71, 73-83, 85-115, 117, 120	CHEBI:17558	-
17	9.16	4,5-di-O-(E)-caffeoylquinic acid*	1	516.127	[M - H]- 515.11829	515.11859bp, 353.08740, 191.05507, 179.03380, 173.04443	[M + H]+ 517.13416bp [(M + H) - H2O]+ 499.12317 [(M + H) - QA]+ 163.03868	499.12299, 163.03860bp	1.06563	300, 329	1-120	CSID 4445093	-
18a	9.3	quercetin 3-O-(6′′-O-caffeoyl)-galactoside	2	626.127	[M - H]- 625.11994	625.11959, 463.08819bp, 301.03487, 179.03407	[M + H]+ 627.13318bp [(M + H) - galactose - CAF]+ 303.04901	627.13342, 465.10265, 303.04935, 163.03860bp	1.13395	250, 300sh, 332	1-5, 9-20, 24-26, 28-31, 33-40, 43, 45-53, 56-64, 67-103, 105, 108-115, 117, 120	-	Shiguematsu et al., 1982
19	9.4	tri-caffeoylaltraric acid isomer	2	696.133	[M - H]- 695.12524	695.12518, 533.09363, 371.06171, 209.02954bp	-	-	0.761349	300sh, 330	1-120	-	Takenaka et al., 2003
20	9.94	tri-caffeoylaltraric acid isomer	2	696.133	[M - H]- 695.12512	695.12500, 533.09344, 371.06171, 209.02962bp	-	-	0.588968	300sh, 329	1-120	-	Takenaka et al., 2003
21a	10.06	quercetin-3-O-(3,4-dihydroxy-Z-cinnamoyl)-(→2)-α-L-rhamnopyranoside	2	610.132	[M - H]- 609.12463	609.12518, 463.08856, 301.03430, 300.02756bp	[M + H]+ 611.13898bp [(M + H) - rhamnose - glucose]+ 303.04941	303.04971, 147.04391bp	0.508087	258, 315, 360sh	1, 3-6, 8, 9-16, 18, 20, 21, 23, 26, 31, 34-37, 39-43, 46-48, 50, 52, 56-64, 67-73, 75-82, 84-88, 90, 95-97, 99-105, 109-116, 119, 120	-	DNP, IBIER
22	10.4	quercetin*	1	302.043	[M - H]- 301.03448	-	[M + H]+ 303.05133	-	0.761482	255, 300sh, 370	1-120	CHEBI:16243	-
23	10.95	3-methoxy quercetin*	1	316.058	[M - H]- 315.05038	-	[M + H]+ 317.06677	-	0.0632795	255, 300sh, 357	1-120	-	-
24a	11.46	pinobanksin	2	272.068	[M - H]- 271.06125	271.06110, 165.01825, 151.00252, 119.04893bp, 107.01253	[M + H]+ 273.07565	-	2.64639	229, 290	1-7, 9-55, 57-120	CHEBI:28103	Kečkeš et al., 2013
25a	11.75	kaempferol*	1	286.048	[M - H]- 285.04026	-	[M + H]+ 287.05587	-	1.60812	264, 370	1-6, 9-55, 57-115, 117-120	CHEBI:28499	-
26a	13.02	hesperetin	2	302.079	[M - H]- 301.07114	301.07158, 165.01829, 135.04392bp	[M + H]+ 303.08728	-	0.132416	228, 288	1, 3-105, 107-120	CHEBI:28230	Tahri et al., 2016
27a	13.7	putative flavanone-flavonol dimer (C30H20O13)	3	588.09	[M - H]- 587.08316bp [(M - H) - flavanone]- 299.01912	587.08308, 299.01932bp, 271.02481	[M + H]+ 589.09747	-	1.2073	232, 291, 360sh	1-7, 9-11, 13-120	-	IBIER
28	14.15	8,8"-methylene-bisquercetin	2	616.085	[M - H]- 615.07758bp [(M - H) - QER - CH3]- 299.01920	615.07800, 299.01938bp	[M + H]+ 617.09143	617.09155, 327.04907, 317.06363, 316.05643, 315.04926, 303.04886bp, 302.04156, 301.03375, 287.05447	0.340862	270, 303, 350sh	1-120	-	Martucci et al., 2014
29	14.25	putative diterpene (C20H32O4)	3	336.23	[M - H]- 335.22278	335.22294, 299.01968bp	[M + K]+ 375.19237, [M + Na]+ 359.21843, [M + H]+ 337.23649	-	1.96294	233, 289	4-8, 11-16, 18-20, 24-29, 32-38, 40-58, 60-70, 72-100, 102-106, 109, 111-115, 117-120	-	IBIER
30	14.77	ent-12-oxo-kaura-9(11),16-dien-18-oic acid	2	314.188	[M - H]- 313.18039	313.18111bp, 269.19121	[M + H]+ 315.19696	-	0.445593	247	1-120	-	Bohlmann et al., 1980
31a	14.9	fluctuadin	2	434.158	-	-	[M + NH4]+ 452.19096, [M + H]+ 435.16467, [M - HOAc]+ 375.14335bp	375.14352, 289.10689, 257.08060, 229.08573, 211.07519, 201.09088, 183.08036bp, 169.06465	2.18815	228	11, 12, 15, 24-27, 32, 34, 46-48, 69, 70, 74, 77, 78, 81-91, 93, 94, 98, 100, 105-107, 111, 114, 115, 120	-	Mercado et al., 2014
32	15.51	ent-12-hydroxy-kaura-9(11),16-dien-18-oic acid	2	316.204	[M - H]- 315.19577	-	-	-	0.411127	245	1-120	-	Bohlmann et al., 1980
33	15.65	putative quercetin trimer (C46H28O21)	3	916.112	[M - H]- 915.10504bp, [(M - H) - C30H20O14]- 299.01923	915.10474, 299.01947bp	[M + H]+ 917.11810	917.11833, 603.07626, 300.28937bp	0.731351	270, 303, 350sh	1-120	-	IBIER
34	16	longipilin acetate*	1	448.173	-	-	[M + NH4]+ 466.20673, [M + H]+ 449.18018, [M - HOAc]+ 389.15897bp	389.15909, 289.10678, 257.08051, 229.08568, 211.07516, 201.09087, 183.08032bp, 169.06459	2.43209	220	11, 12, 15, 16, 18, 19, 24-27, 32-34, 40, 46-48, 55, 57, 58, 61, 67, 69, 70, 72-91, 93, 94, 98-100, 104-107, 111, 114-116, 120	CSID 170	-
35	17.2	polymatin B	2	432.178	-	-	[M + H]+ 433.18597bp, [M - HOAc]+ 373.16461	241.08553, 227.10632, 213.09067, 195.08029, 185.09586 167.08530bp	0.902405	228	11, 12, 15-19, 21, 24-27, 29, 32-34, 37, 41-42, 46-49, 52, 54, 55, 57-61, 63, 67, 69, 70, 72-91, 93-95, 97-100, 102, 104-107, 111, 113-116, 120	-	Torrenegra and Tellez, 1995
36	18.16	grandiflorolic acid	2	318.219	[M - H]- 317.21145	-	-	-	0.314249	-	1-120	-	Bohlmann et al., 1980
37	18.8	ent-15α-acetoxy-kaur-16-en-19-oic acid	2	360.23	[M - H]- 359.22226	-	-	-	0.388641	-	1-120	-	Usubillaga et al., 2003
38	18.85	ent-16α-hydroxy-kauran-19-oic acid	2	320.235	[M - H]- 319.22751	-	-	-	0.968039	-	4, 9-16, 18-20, 24-30, 32-34, 36, 38, 40-63, 65-70, 72, 74-82, 84-95, 98-100, 102-106, 108, 109, 111-115, 117-120	-	Usubillaga et al., 2003
39	21.85	grandiflorenic acid	2	300.209	[M - H]- 299.20162	-	-	-	2.09854	-	1-120	CSID 141762	Usubillaga et al., 2003
40	22.45	ent-15-O-iso-valeroxy-kaur-16-en-19-oic acid	2	402.277	[M - H]- 401.26910	-	-	-	0.0745755	-	1-8, 13-19, 21-67, 69-77, 79-94, 96-120	-	Bohlmann et al., 1980
41	22.9	ent-kaurenoic acid*	1	302.225	[M - H]- 301.21680	-	-	-	0.529408	-	1-120	CHEBI:15417	-
42b	23.34	ent-15-O-iso-butiroxy-kaur-16-en-19-oic acid	2	388.261	[M - H]- 387.25363	-	-	-	0.540873	-	1, 4, 5, 8, 10, 13, 14, 17, 21, 31, 32, 36, 40-44, 46-49, 54, 55, 60-62, 60-72, 75, 81, 82, 86, 87, 89-93, 96-98, 106, 107	-	Bohlmann et al., 1980
43b	24.24	ent-15-O-senecioxy-kaur-16-en-19-oic acid	2	400.261	[M - H]- 399.25351	-	-	-	0.224853	-	1, 5 6, 8-10, 13-15, 17, 18, 21, 28, 31-36, 40-42, 44, 46-52, 54, 55, 60-64, 67, 69-72, 75, 76, 79-83, 85-87, 89-98, 105-107, 112, 114, 119	-	Bohlmann et al., 1980; Usubillaga et al., 2003
44a	25.3	putative triterpene (C29H50O5)	3	478.366	[M - H]- 477.35855	477.35855, 327.29041bp, 149.05969	[M + H]+ 479.37384, [(M + H) - H2O]+ 461.36260bp	-	1.4006	-	1, 4, 6-120	-	DNP
45a	26.3	putative triterpene (C30H52O5)	3	492.381	[M - H]- 491.37317	491.37451, 341.30603bp, 149.05972	[M + H]+ 493.38895, [(M + H) - H2O]+ 475.37726bp	-	0.73114	-	1, 4-120	-	DNP
46a	27.25	putative triterpene (C31H54O5)	3	506.397	[M - H]- 505.38971	505.39023, 355.32193bp, 149.05972	[M + H]+ 507.40503bp, [(M + H) - H2O]+ 489.39276	-	1.04661	-	1-120	-	DNP
a: new report for the subtribe Espeletiinae
b: new report for the genus Espeletia
* reference compound used to confirm identification
bp: base peak; CAF: caffeoyl; QA: quinic acid; FER: feruloyl; QER: quercetin; OAc: acetate
sh: shoulder peak.
c: Relative to the Metabolomics Standards Initiative (Sumner, 2007).
d: See table S2 (Supporting information) for species codes.
DNP: Dictionary of Natural Products
IBIER: identification based on interpretation of experimental results
