# Supplementary material for: Biogeography shaped the metabolome of the genus Espeletia: a phytochemical perspective on an Andean adaptive radiation
Source: Sci Rep. 2017 Aug 18;7:8835. doi: 10.1038/s41598-017-09431-7 (PMC5562832; doi:10.1038/s41598-017-09431-7)
Supplement: Supplementary file 3 — Table S2. [file 41598_2017_9431_MOESM3_ESM.xlsx]

## Sheet: Hoja1
Supporting Information
Table S2. Names, codes and geographical origin of 120 plant samples from the genus Espeletia (Asteraceae) analyzed by UHPLC-UV-MS.
Code	Code of collection	Samples	Country of collection	Páramo massif of collection	Locality of collection	Elevation (meters)	Longitude of collection	Latitude of collection	Date of collection	Season of collection	Detected mass features 1a	Detected mass features 1b
1	MD3756	E. annemariana Cuatrec.	Colombia	P. of Boyacá	P. de Siscuinsí	3220	-72.7241	5.53119	19/08/2009	Rainy season	221	154
2	MD3757	E. annemariana Cuatrec.	Colombia	P. of Boyacá	P. de Siscuinsí	3217	-72.7245	5.53007	19/08/2009	Rainy season	221	151
3	MD3794	E. arbelaezii Cuatrec.	Colombia	P. of Boyacá	P. de Huina	3193	-72.8426	6.1075	2009-04-09	Rainy season to Dry Season	184	117
4	MD3799	E. arbelaezii Cuatrec.	Colombia	P. of Boyacá	P. de Huina	3267	-72.7743	6.17685	2009-05-09	Rainy season to Dry Season	222	163
5	MD3569	E. argentea Humb. & Bonpl. × E. barclayana Cuatrec.	Colombia	P. of Cundinamarca	P. de Guerrero	3671	-74.0021	5.21369	16/12/2007	Dry season	103	78
6	MD3551	E. argentea f. phaneractis (S. F. Blake) Cuatrec.	Colombia	P. of Cundinamarca	P. de Guerrero	3268	-74.187	5.00883	2007-10-12	Dry season	98	70
7	MD3570	E. argentea f. phaneractis (S. F. Blake) Cuatrec.	Colombia	P. of Cundinamarca	P. de Guerrero	3638	-74.0102	5.22265	16/12/2007	Dry season	116	86
8	MD3571	E. argentea Humb. & Bonpl.*	Colombia	P. of Cundinamarca	P. de Guerrero	3670	-74.0246	5.22458	16/12/2007	Dry season	109	81
9	MD3820	E. ariana S. Díaz & Rodr.-Cabeza	Colombia	P. of Boyacá	P. de Pisba	3575	-72.6203	5.91343	2009-09-09	Rainy season	270	189
10	MD3821	E. ariana S. Díaz & Rodr.-Cabeza	Colombia	P. of Boyacá	P. de Pisba	3631	-72.6259	5.92375	2009-09-09	Rainy season	206	144
11	MD4081	E. aristeguietana Cuatrec.	Venezuela	P. of Venezuela	P. de La Cristalina	2302	-70.3398	9.33698	23/07/2010	Rainy season	135	101
12	MD4082	E. aristeguietana Cuatrec.	Venezuela	P. of Venezuela	P. de La Cristalina	2291	-70.3396	9.33727	23/07/2010	Rainy season	187	140
13	MD3801	E. azucarina Cuatrec.	Colombia	P. of Boyacá	P. de Huina	4050	-72.912	6.10772	2009-06-09	Rainy season to Dry Season	179	132
14	MD3803	E. azucarina Cuatrec.	Colombia	P. of Boyacá	P. de Huina	4063	-72.919	6.10131	2009-06-09	Rainy season to Dry Season	214	145
15	MD3537	E. barclayana Cuatrec.*	Colombia	P. of Cundinamarca	P. de Guerrero	3511	-74.2033	5.0116	2007-10-12	Dry season	214	138
16	MD3546	E. barclayana Cuatrec.	Colombia	P. of Cundinamarca	P. de Guerrero	3471	-74.203	5.01007	2007-10-12	Dry season	173	115
17	MD3566	E. barclayana Cuatrec.	Colombia	P. of Cundinamarca	P. de Guerrero	3722	-73.999	5.21132	16/12/2007	Dry season	206	138
18	MD3939	E. batata Cuatrec.× E. schultzii Wedd.	Venezuela	P. of Venezuela	Sierra de la Culata	4232	-70.8433	8.87026	27/10/2009	Rainy season to Dry Season	174	127
19	MD4068	E. batata Cuatrec.*	Venezuela	P. of Venezuela	Sierra de la Culata	4095	-70.8583	8.90368	21/07/2010	Rainy season	155	123
20	MD3826	E. boyacensis Cuatrec. × E. lopezii Cuatrec.	Colombia	P. of Boyacá	P. de Pisba	3896	-72.6936	5.8777	2009-10-09	Rainy season	243	166
21	MD3582	E. boyacensis Cuatrec.	Colombia	P. of Boyacá	SFF de Iguaque	3618	-73.4388	5.68577	20/12/2007	Dry season	115	84
22	MD3633	E. boyacensis Cuatrec.	Colombia	P. of Boyacá	P. de La Rusia	3410	-73.072	5.90129	28/12/2007	Dry season	109	76
23	MD3644	E. boyacensis Cuatrec.	Colombia	P. of Boyacá	P. de La Rusia	3846	-73.0783	5.94692	28/12/2007	Dry season	115	90
24	MD3662	E. brachyaxiantha S. Díaz	Colombia	P. of Boyacá	P. de Portachuelos	3966	-73.0032	5.93996	30/12/2007	Dry season	165	123
25	MD3663	E. brachyaxiantha S. Díaz	Colombia	P. of Boyacá	P. de Portachuelos	3966	-73.0031	5.93991	30/12/2007	Dry season	174	121
26	MD3843	E. brassicoidea Cuatrec.	Colombia	P. of Santander/Norte de Santander	P. de Fontibón	2639	-72.6164	7.34613	2009-02-10	Rainy season to Dry Season	275	181
27	MD3856	E. brassicoidea Cuatrec.	Colombia	P. of Santander/Norte de Santander	P. de Fontibón	2796	-72.6073	7.33866	2009-02-10	Rainy season to Dry Season	258	171
28	MD3579	E. cayetana Cuatrec.	Colombia	P. of Boyacá	SFF de Iguaque	3582	-73.4421	5.68399	20/12/2007	Dry season	89	67
29	MD3693	E. cleefii Cuatrec.	Colombia	P. of Boyacá	PNN Cocuy	4209	-72.2736	6.40006	2008-07-01	Dry season	268	179
30	MD3696a	E. cleefii Cuatrec.	Colombia	P. of Santander/Norte de Santander	PNN Cocuy	4307	-72.2727	6.37759	2008-10-01	Rainy season to Dry Season	139	96
31	MD3640	E. congestiflora Cuatrec.	Colombia	P. of Boyacá	P. de La Rusia	3627	-73.0893	5.9231	28/12/2007	Dry season	230	146
32	MD3867	E. conglomerata Cuatrec.	Colombia	P. of Santander/Norte de Santander	P. de Almorzadero	3864	-72.6734	6.96302	2009-04-10	Rainy season to Dry Season	283	212
33	MD3645	E. sp 1	Colombia	P. of Boyacá	P. de La Rusia	3981	-73.0785	5.95796	28/12/2007	Dry season	154	106
34	MD3646	E. sp 1	Colombia	P. of Boyacá	P. de La Rusia	3953	-73.0786	5.95774	28/12/2007	Dry season	240	167
35	MD3932	E. cuniculorum Cuatrec.	Venezuela	P. of Venezuela	Sierra de la Culata	3898	-71.0054	8.792	25/10/2009	Rainy season to Dry Season	260	181
36	MD3812	E. curialensis Cuatrec.	Colombia	P. of Boyacá	P. de Pisba	3373	-72.5269	5.91744	2009-08-09	Rainy season	223	171
37	MD3576	E. sp 2	Colombia	P. of Cundinamarca	PNN Sumapaz	3597	-74.1346	4.32757	18/12/2007	Rainy season to Dry Season	191	127
38	MD3734	E. sp 2	Colombia	P. of Cundinamarca	PNN Sumapaz	3907	-74.2172	4.28698	14/08/2009	Rainy season	198	137
39	MD3674	E. discoidea Cuatrec.	Colombia	P. of Boyacá	P. de Portachuelos	3528	-72.9003	6.06629	30/12/2007	Dry season	105	75
40	MD3804	E. discoidea Cuatrec.	Colombia	P. of Boyacá	P. de Huina	3869	-72.9115	6.09403	2009-06-09	Rainy season to Dry Season	174	134
41	MD3872	E. dugandii Cuatrec.	Colombia	P. of Santander/Norte de Santander	P. de Cerrito	3144	-72.6556	6.84148	2009-04-10	Rainy season to Dry Season	275	190
42	MD3873	E. dugandii Cuatrec.	Colombia	P. of Santander/Norte de Santander	P. de Cerrito	3155	-72.6565	6.83977	2009-04-10	Rainy season to Dry Season	277	196
43	MD3817	E. episcopalis S. Díaz & Rodr.-Cabeza	Colombia	P. of Boyacá	P. de Pisba	3496	-72.5606	5.93538	2009-08-09	Rainy season	202	134
44	MD3869	E. estanislana Cuatrec.	Colombia	P. of Santander/Norte de Santander	P. de Almorzadero	3785	-72.6769	6.94694	2009-04-10	Rainy season to Dry Season	187	138
45	MD3904	E. estanislana Cuatrec.	Colombia	P. of Santander/Norte de Santander	P. de Antalá	3712	-72.8093	7.09185	2009-12-10	Rainy season to Dry Season	102	77
46	MD3811	E. formosa S. Díaz & Rodr.-Cabeza	Colombia	P. of Boyacá	P. de Pisba	3333	-72.524	5.9175	2009-08-09	Rainy season	239	173
47	MD3815	E. formosa S. Díaz & Rodr.-Cabeza	Colombia	P. of Boyacá	P. de Pisba	3389	-72.5323	5.91978	2009-08-09	Rainy season	225	167
48	MD3834	E. frontinoensis Cuatrec.	Colombia	P. of Central and Western Cordillera	P. del Sol	3752	-76.0991	6.46215	25/09/2009	Rainy season	245	176
49	MD3837	E. frontinoensis Cuatrec.	Colombia	P. of Central and Western Cordillera	P. del Sol	3677	-76.0861	6.44942	25/09/2009	Rainy season	251	182
50	MD3554	E. grandiflora Humb. & Bonpl.*	Colombia	P. of Cundinamarca	P. de Cruz Verde	3363	-73.9961	4.55447	15/12/2007	Dry season	207	148
51	MD3557	E. grandiflora Humb. & Bonpl.	Colombia	P. of Cundinamarca	P. de Cruz Verde	3415	-73.9903	4.5505	15/12/2007	Dry season	178	131
52	MD3559	E. grandiflora Humb. & Bonpl.	Colombia	P. of Cundinamarca	P. de Cruz Verde	3408	-73.9907	4.55111	15/12/2007	Dry season	175	126
53	MD3615	E. grandiflora Humb. & Bonpl.	Colombia	P. of Cundinamarca	PNN Chingaza	3643	-73.786	4.68051	22/12/2007	Rainy season	144	101
54	MD4090	E. idroboi Cuatrec.	Colombia	P. of Central and Western Cordillera	P. de San Rafael	3342	-76.3787	2.36765	2011-10-08	Rainy season	208	161
55	MD4092	E. idroboi Cuatrec.	Colombia	P. of Central and Western Cordillera	P. de San Rafael	3447	-76.3505	2.35886	2011-10-08	Rainy season	220	159
56	MD3641	E. incana Cuatrec.	Colombia	P. of Boyacá	P. de La Rusia	3704	-73.0817	5.9314	28/12/2007	Dry season	193	143
57	MD3656	E. incana Cuatrec.	Colombia	P. of Boyacá	P. de Ocetá	3896	-72.7956	5.70295	29/12/2007	Dry season	172	126
58	MD4077	E. jajoensis Aristeg.	Venezuela	P. of Venezuela	El Paramito	3129	-70.6213	9.06999	22/07/2010	Rainy season	158	116
59	MD4079	E. jajoensis Aristeg.	Venezuela	P. of Venezuela	El Paramito	3096	-70.6203	9.06995	22/07/2010	Rainy season	209	151
60	MD3806	E. jaramilloi S. Díaz × E. boyacensis Cuatrec.	Colombia	P. of Boyacá	P. de Pisba	3723	-72.6685	5.88406	2009-07-09	Rainy season	271	191
61	MD3805	E. jaramilloi S. Díaz	Colombia	P. of Boyacá	P. de Pisba	3615	-72.6724	5.88796	2009-07-09	Rainy season	216	164
62	MD3818	E. jaramilloi S. Díaz	Colombia	P. of Boyacá	P. de Pisba	3576	-72.5811	5.94502	2009-08-09	Rainy season	272	188
63	MD3572	E. killipii var. chisacana Cuatrec.*	Colombia	P. of Cundinamarca	PNN Sumapaz	3508	-74.1364	4.32291	18/12/2007	Rainy season to Dry Season	151	115
64	MD3575	E. killipii var. chisacana Cuatrec.	Colombia	P. of Cundinamarca	PNN Sumapaz	3629	-74.1301	4.32406	18/12/2007	Rainy season to Dry Season	299	202
65	MD3624	E. sp 3	Colombia	P. of Cundinamarca	PNN Chingaza	3455	-73.841	4.73932	22/12/2007	Rainy season	153	107
66	MD3628	E. sp 3	Colombia	P. of Cundinamarca	PNN Chingaza	3445	-73.8422	4.73839	22/12/2007	Rainy season	95	74
67	MD3699	E. lopezii Cuatrec.	Colombia	P. of Boyacá	PNN Cocuy	4012	-72.3349	6.35683	2008-11-01	Dry season	319	223
68	MD3649	E. lopezii var. major Cuatrec.	Colombia	P. of Boyacá	P. de Ocetá	3531	-72.8211	5.70844	29/12/2007	Dry season	150	108
69	MD3765	E. sp 4	Colombia	P. of Boyacá	P. de Mongua	3942	-72.7262	5.79575	22/08/2009	Rainy season	251	179
70	MD3767	E. sp 4	Colombia	P. of Boyacá	P. de Mongua	3907	-72.7397	5.79551	22/08/2009	Rainy season	259	171
71	MD3751	E. sp 5	Colombia	P. of Boyacá	P. de Toquilla - La Sarna	3403	-72.8547	5.52165	17/08/2009	Rainy season	242	160
72	MD3775	E. murilloi Cuatrec. × E. boyacensis Cuatrec.	Colombia	P. of Boyacá	P. de Santa Rosita	3770	-73.0101	5.95239	25/08/2009	Dry season to Rainy season	229	170
73	MD3740	E. murilloi Cuatrec.	Colombia	P. of Boyacá	P. entre Toca y Pesca	3278	-73.1277	5.56292	15/08/2009	Rainy season	168	119
74	MD3592	E. murilloi Cuatrec.	Colombia	P. of Cundinamarca	P. de Guacheneque	3190	-73.5482	5.20817	21/12/2007	Dry season	171	111
75	MD3773	E. murilloi Cuatrec.	Colombia	P. of Boyacá	P. de Santa Rosita	3724	-73.0114	5.95433	25/08/2009	Dry season to Rainy season	236	170
76	MD3583	E. murilloi Cuatrec.	Colombia	P. of Boyacá	SFF de Iguaque	3603	-73.4368	5.68695	20/12/2007	Dry season	264	177
77	MD4001	E. nana Cuatrec.*	Venezuela	P. of Venezuela	P. al Sur/Este de Niquitao	3047	-70.3733	9.08698	28/12/2009	Dry season	289	191
78	MD4007	E. nana Cuatrec.	Venezuela	P. of Venezuela	P. de la Teta de Niquitao	3718	-70.4872	9.11763	29/12/2009	Dry season	173	121
79	MD3632	E. nemekenei Cuatrec.	Colombia	P. of Boyacá	P. de La Rusia	3403	-73.0716	5.90098	28/12/2007	Dry season	178	118
80	MD3639	E. nemekenei Cuatrec.	Colombia	P. of Boyacá	P. de La Rusia	3595	-73.0845	5.92242	28/12/2007	Dry season	246	159
81	MD3827	E. occidentalis A. C. Sm.	Colombia	P. of Central and Western Cordillera	P. de Belmira	3142	-75.6469	6.62629	23/09/2009	Rainy season	278	196
82	MD3828	E. occidentalis A. C. Sm.	Colombia	P. of Central and Western Cordillera	P. de Belmira	3218	-75.6476	6.63301	23/09/2009	Rainy season	344	235
83	MD3924	E. sp 6	Colombia	P. of Santander/Norte de Santander	P. de Tamá	3153	-72.3886	7.39453	15/10/2009	Rainy season to Dry Season	195	137
84	MD3758	E. oswaldiana S. Díaz	Colombia	P. of Boyacá	P. de la Sarna	2861	-72.7431	5.50365	19/08/2009	Rainy season	175	138
85	MD3790	E. paipana S. Díaz & Pedraza × E. murilloi Cuatrec.	Colombia	P. of Boyacá	P. de Palermo	3517	-73.1438	5.8527	2009-04-09	Rainy season to Dry Season	222	143
86	MD3788	E. paipana S. Díaz & Pedraza	Colombia	P. of Boyacá	P. de Palermo	3538	-73.1435	5.85311	2009-04-09	Rainy season to Dry Season	312	194
87	MD3789	E. paipana S. Díaz & Pedraza	Colombia	P. of Boyacá	P. de Palermo	3530	-73.1435	5.85311	2009-04-09	Rainy season to Dry Season	410	280
88	MD3659	E. pescana (S. Diaz) S. Diaz	Colombia	P. of Boyacá	P. de Ocetá	3795	-72.8081	5.70448	29/12/2007	Dry season	183	121
89	MD3760	E. pescana (S. Diaz) S. Diaz	Colombia	P. of Boyacá	P. de Ongotá	3810	-72.7873	5.69464	20/08/2009	Rainy season	209	143
90	MD3814	E. pisbana S. Díaz & Rodr.-Cabeza	Colombia	P. of Boyacá	P. de Pisba	3382	-72.5323	5.91992	2009-08-09	Rainy season	275	197
91	MD3832	E. praefrontina Cuatrec.	Colombia	P. of Central and Western Cordillera	P. del Sol	3773	-76.1002	6.46111	25/09/2009	Rainy season	308	222
92	MD3835	E. praefrontina Cuatrec.	Colombia	P. of Central and Western Cordillera	P. del Sol	3604	-76.09	6.4553	25/09/2009	Rainy season	314	210
93	MD3888	E. robertii Cuatrec.	Colombia	P. of Santander/Norte de Santander	P. de Jurisdicciones	3493	-73.2231	7.84869	2009-10-10	Rainy season to Dry Season	286	205
94	MD3889	E. robertii Cuatrec.	Colombia	P. of Santander/Norte de Santander	P. de Jurisdicciones	3473	-73.2225	7.84823	2009-10-10	Rainy season to Dry Season	264	186
95	MD3800	E. rositae Cuatrec.	Colombia	P. of Boyacá	P. de Huina	3837	-72.8992	6.104	2009-06-09	Rainy season to Dry Season	338	224
96	MD3782	E. sp 7	Colombia	P. of Boyacá	P. Antenas de Telecóm	3364	-73.8166	5.71461	2009-02-09	Dry season	362	243
97	MD3783	E. sp 7	Colombia	P. of Boyacá	P. Antenas de Telecóm	3339	-73.816	5.71154	2009-02-09	Dry season	244	166
98	MDCama	E. schultesiana Cuatrec.	Colombia	P. of Central and Western Cordillera	P. de Quilinsayaco	3500	-77.0988	1.16252	2009-01-09	Rainy season	269	189
99	MD3941	E. schultzii × Co. moritziana x E. weddellii Cuatrec.	Venezuela	P. of Venezuela	Sierra de la Culata	4286	-70.854	8.87708	27/10/2009	Rainy season to Dry Season	176	131
100	MD3953	E. schultzii Wedd. × E. jajoensis Aristeg.	Venezuela	P. of Venezuela	P. de Santo Domingo	3732	-70.8038	8.77528	29/10/2009	Rainy season to Dry Season	174	131
101	MD3942	E. schultzii Wedd.*	Venezuela	P. of Venezuela	Sierra de la Culata	4273	-70.863	8.88423	27/10/2009	Rainy season to Dry Season	196	135
102	MD3945	E. schultzii Wedd.	Venezuela	P. of Venezuela	Sierra Nevada de Merida	3409	-71.0181	8.59244	28/10/2009	Rainy season to Dry Season	207	146
103	MD4071	E. semiglobulata Cuatrec.*	Venezuela	P. of Venezuela	Sierra de la Culata	4072	-70.8623	8.90565	21/07/2010	Rainy season	237	159
104	MD3840	E. standleyana A. C. Sm.	Colombia	P. of Santander/Norte de Santander	P. de Berlín	3419	-72.9753	7.10837	2010-01-10	Rainy season to Dry Season	237	157
105	MD3868	E. standleyana A. C. Sm.	Colombia	P. of Santander/Norte de Santander	P. de Almorzadero	3837	-72.6731	6.96418	2009-04-10	Rainy season to Dry Season	188	139
106	MD3861	E. steyermarkii Cuatrec.	Colombia	P. of Santander/Norte de Santander	P. azonal del Carbón	2800	-72.6541	7.06884	2009-03-10	Rainy season to Dry Season	289	201
107	MD3862	E. steyermarkii Cuatrec.	Colombia	P. of Santander/Norte de Santander	P. azonal del Carbón	2801	-72.6541	7.06884	2009-03-10	Rainy season to Dry Season	210	147
108	MD3735	E. summapacis Cuatrec.	Colombia	P. of Cundinamarca	PNN Sumapaz	3891	-74.2174	4.28734	14/08/2009	Rainy season	288	191
109	MD3737	E. summapacis Cuatrec.	Colombia	P. of Cundinamarca	PNN Sumapaz	3838	-74.2147	4.2801	14/08/2009	Rainy season	200	145
110	MD3748	E. sp 8	Colombia	P. of Boyacá	P. de Suse	3762	-72.9531	5.4345	16/08/2009	Rainy season	166	119
111	MD4006	E. tenorae Aristeg. × E. schultzii Wedd.	Venezuela	P. of Venezuela	P. de la Teta de Niquitao	3888	-70.4905	9.11872	29/12/2009	Dry season	200	139
112	MD4011	E. tenorae cf. Aristeg.*	Venezuela	P. of Venezuela	P. de la Teta de Niquitao	3664	-70.483	9.11404	29/12/2009	Dry season	176	122
113	MD3706	E. sp 9	Colombia	P. of Boyacá	Güina-Guantiva	3260	-72.7757	6.13705	2008-12-01	Dry season	354	232
114	MD3746	E. sp 10	Colombia	P. of Boyacá	P. entre Toca y Pesca	3487	-73.1076	5.55333	15/08/2009	Rainy season	246	172
115	MD3752	E. sp 11	Colombia	P. of Boyacá	P. de Toquilla - La Sarna	3406	-72.8548	5.52159	17/08/2009	Rainy season	177	119
116	MD3742	E. tunjana Cuatrec.*	Colombia	P. of Boyacá	P. entre Toca y Pesca	3444	-73.1117	5.55172	15/08/2009	Rainy season	65	52
117	MD3970	E. ulotricha Cuatrec.	Venezuela	P. of Venezuela	P. de Jabón	3483	-70.117	9.55653	23/12/2009	Dry season	168	112
118	MD3617	E. uribei Cuatrec.*	Colombia	P. of Cundinamarca	PNN Chingaza	3479	-73.8397	4.74181	22/12/2007	Rainy season	91	65
119	MD3626	E. uribei Cuatrec.	Colombia	P. of Cundinamarca	PNN Chingaza	3450	-73.8411	4.73879	22/12/2007	Rainy season	104	77
120	MD3937	E. weddellii Sch. Bip. ex Wedd.*	Venezuela	P. of Venezuela	Sierra de la Culata	4239	-70.844	8.86994	27/10/2009	Rainy season to Dry Season	163	121
* Species with previous phytochemical reports.
sp (1-11) correspond to new species in the process of taxonomic description.
a: number of detected mass features per sample before deisotoping in Mzmine
b: number of detected mass features per sample after deisotoping in Mzmine
